# Supplementary material for: Combined intermittent fasting and ERK inhibition enhance the anti-tumor effects of chemotherapy via the GSK3β-SIRT7 axis
Source: Nat Commun. 2021 Aug 25;12:5058. doi: 10.1038/s41467-021-25274-3 (PMC8387475; doi:10.1038/s41467-021-25274-3)
Supplement: Supplementary file 3 — Source Data [file 41467_2021_25274_MOESM3_ESM.zip]

Archive with 2 entries (2 files):
- Uncropped western blots.pdf
- Source data.xlsx
