# Supplementary material for: Combined intermittent fasting and ERK inhibition enhance the anti-tumor effects of chemotherapy via the GSK3β-SIRT7 axis
Source: Nat Commun. 2021 Aug 25;12:5058. doi: 10.1038/s41467-021-25274-3 (PMC8387475; doi:10.1038/s41467-021-25274-3)
Supplement: Supplementary file 3 — Source Data [file 41467_2021_25274_MOESM3_ESM.zip › Source data.xlsx]

## Sheet: Fig.1
						Relative protein levels
		MDA-231				4T1					MCF-7
		Normal	GD			Normal	1mM	GD			Normal	1mM	GD
	SIRT7	1	2.19536		SIRT7	1	1.68581	1.88164		SIRT7	1	1.5192	2.10004
Fig. 1b, 1d and 1f		1	1.5779			1	1.36997	1.25456			1	2.21712	1.92088
		1	1.69725			1	1.90203	1.55421			1	1.3798	1.64512
	(pS473)AKT	1	0.875158		(pS473)AKT	1	0.0928532	0.0250922		(pS473)AKT	1	0.261716	0.0622156
		1	0.520119			1	0.115212	0.0427189			1	0.220081	0.0711276
		1	0.518716			1	0.0890054	0.0418737			1	0.275328	0.0726309
	(pS9)GSK3β	1	0.221501		(pS9)GSK3β	1	0.332379	0.0605953		(pS9)GSK3β	1	0.414732	0.255924
		1	0.130186			1	0.191063	0.0643904			1	0.46801	0.256443
		1	0.257897			1	0.297486	0.099813			1	0.368025	0.141975
	Tumor volume
	Days	Scram						Scram+F							KD7+F
Fig. 1g	8	29.7	40.95	43.52	44.21	45.08		28.35	31.12	40.05	43.73	46.28	52.95		42.28	68.8	37.42	66.92	39.4	58.19
	12	45.18	62.86	65.66	71.19	91.96		51.71	55.08	82.4	85.73	92.45	120.21		106.86	105.34	72.56	112.9	82.91	108.34
	16	115.5	133.96	141.01	182.43	196.89		110.45	115	120.21	167.78	198.45	278.85		142.85	272.16	137.5	200.16	102.26	126.15
	20	228.15	238.71	256	341.16	410.7		135	180.32	193.43	271.38	298.44	375.69		215.82	375.55	370.66	251.9	320.1	264.06
	24	303.26	372.23	420.96	513.94	1024.69		220.34	294	332.71	393.18	410.63	418.76		495.53	500.98	579.15	480.46	602.77	541.88
	28	378.33	521.12	592.48	780	1022.48		315.81	358.68	419.9	458.12	512.88	605.18		880.55	690.41	562.95	528.81	930.18	739.51
	Lung metastasis nodules
	Scram	Scram+Fasting	KD7+F
Fig. 1i	183	105	215
	169	78	198
	177	110	169

## Sheet: Supplementary Fig.1
										Body weight
	Days	Scram					Sctam+Fasting						KD7+Fasting
Fig. 1a	16	19.3	19.1	19.1	18.7	20.9	18.7	18.7	19.3	17.8	18.2	19.1	20	17.3	18.3	19.8	20.2	18.6
	18	19.2	19.3	19	18.9	19.1	15.3	16.1	13.9	15.8	17.3	15.4	14.9	13.9	14.2	16.5	16.9	14.2
	22	19.4	19	19.5	19.2	21.3	19.3	19.4	18.9	19.2	19.4	19.3	20.5	20.3	18	19.4	17.7	19.3
	24	19.5	19.4	19.4	18.7	19.2	15.6	15.2	17	15.6	14.8	13.8	13.6	16.8	16.7	15.2	14	15.4
	26	20.1	19.6	20.6	20.2	19.4	21	19.1	18.3	20.4	19.7	19.2	20.7	17.7	20.7	18.2	19.2	20.5
	28	20.1	20.3	19.8	20.1	22	21.6	21	19.9	20.7	20.5	20.5	18.8	19	20.5	19.7	19.3	19.9
					Body weight
	Days	Scram			Sctam+Fasting			KD7+Fasting
Fig. 1b	-1	17.5	18.6	18.5	18	19	17	17.9	17.9	17.4
	1	17.6	18.9	19.7	15.5	14	16.3	16.2	14.2	14.4
	7	17.9	19.1	19.5	19	20.3	19.1	16.6	17.8	19.8
	9	19.6	17.7	17.7	14.8	16.6	16.7	16	14.2	13.1
	16	17.2	18.9	19.4	19.4	18.2	19.3	16.6	17.5	18.9

## Sheet: Fig.2
	Relative fold of p-S/T of SIRT7
	EV	GSK3β-1	GSK3β-2	LiCl
Fig.2d	1	1.43965	2.14958	1.20161
	1	1.06713	1.43141	1.01738
	1	1.14737	1.44994	0.99308

## Sheet: Fig.3
	CHX (h)	Scramble				siGSK3β
Fig.3d	0	1	0.999999	1	0.999999	1	1	1	1
	0.5	0.969893	0.93127	1.17625	1.19072	0.939139	1.00766	1.11447	0.66604
	1	0.917914	1.1235	0.898067	0.873738	0.749142	0.812837	0.357173	0.445312
	2	0.680694	0.671308	0.438246	0.272777	0.6053	0.39976	0.033742	0.103612
	MG132	0.932696	1.21171	1.12687	1.72522	1.24642	1.34499	0.840255	1.22941
	CHX (h)	EV			GSK3β
Fig.3f	0	1	1	1	1	1	1
	2	0.5893	0.576737	0.988039	0.847631	0.976926	0.866394
	4	0.611398	0.700119	0.742088	0.873356	0.917416	0.862768
	6	0.181393	0.311104	0.244046	0.705644	0.790356	0.66557
	MG132	1.23664	1.07257	0.976597	0.942331	0.911344	1.31289
	CHX (h)	Mock			LiCl
Fig.3h	0	1	1	1	1	1	1
	1	0.923586	0.930556	0.9375	0.921186	0.90625	0.871429
	2	0.861669	0.875	0.890625	0.558909	0.5	0.542857
	4	0.671302	0.555556	0.59375	0.412993	0.34375	0.371429
	6	0.437789	0.472222	0.4375	0.264205	0.296875	0.242857
	MG132	0.695556	0.847222	0.90625	1.0206	0.890625	0.871429
	CHX (h)	EV			GSK3β
Fig.3j	0	1	1.2	1.15	1	1.2	1.1
	1	0.847826	0.86	0.82	0.962963	0.9	0.92
	2	0.706522	0.78	0.71	0.888889	0.8	0.9
	4	0.51087	0.64	0.52	0.86	0.8	0.85
	6	0.467391	0.43	0.45	0.814815	0.79	0.74
	MG132	1	1.1	1.2	1.00926	0.98	1.1
	CHX (h)	WT			2A			2E
Fig.3l	0	1	1	1	1	1	1	1	1	1
	2	0.74	0.68	0.709594	0.15	0.23	0.699766	0.94	0.88	0.950164
	4	0.6	0.56	0.452708	0.038	0.07	0.352978	0.92	0.9	1.04322
	6	0.45	0.52	0.478309	0.03	0.06	0.227237	0.9	0.86	1.01874

## Sheet: Supplementary Fig.4
	Relative mRNA levels of SIRT7
Supplementary Fig. 4b	Scramble	siGSK3β-#1	siGSK3β-#2	LiCl
	1.15402	0.862544	0.816016	0.782775
	1.2114	0.957053	0.658233	0.905427
	0.715325	0.793702	0.745701	0.997694
	Relative protein levels of SIRT7
Supplementary Fig. 4d	Scramble	siGSK3β-#1	siGSK3β-#2
	1	0.84824	0.44039
	1	0.512051	0.467537
	1	0.238981	0.230907
	1	0.728009	0.675472
	Relative mRNA levels of SIRT7
Supplementary Fig. 4k	WT	2E	2A
	0.95	1.01	2.21
	1.01	0.9	2.19
	1.05	0.95	2.22
		Relative protein levels of SIRT7
		WT			263A			263D
Supplementary Fig. 4j	0	1	1	1	1	1	1	1	1	1
	1	0.760247	0.966667	0.666667	0.691505	0.857143	0.884615	1.03492	1.08333	0.95
	2	0.683207	0.822222	0.566667	0.177964	0.238095	0.153846	1.53694	1.16667	1.35
	4	0.583725	0.5	0.416667	0.108925	0.142857	0.134615	1.34671	0.916667	1.01
	6	0.327359	0.555556	0.35	0.062925	0.071429	0.067308	1.45955	1.15833	1.2

## Sheet: Supplementary Fig.5
	Relative mRNA levels of SIRT7
Supplementary Fig. 5f	Scramble	siGSK3β	siGSK3β/siUBR5
	1.02314	1.60547	1.74473
	0.988286	1.61664	1.89605
	0.988286	1.31312	1.41716
	CHX (h)	MOCK			LiCl			LiCl+siUBR5
Supplementary Fig. 5h	0	1.00014	1	1	1.00011	1	1	1	1	1
	1	0.886995	0.785714	0.753846	0.688726	0.666667	0.752941	1.07647	1.05	0.918605
	2	0.912157	0.642857	0.653846	0.375556	0.366667	0.470588	1.00624	0.9375	0.883721
	4	0.408707	0.428571	0.307692	0.100754	0.111111	0.176471	0.963823	0.825	0.895349

## Sheet: Fig.4
			Relative mRNA levels of SIRT7
Fig. 4c		Scram			shSirt7
	HEK 293	0.9	1	1.1	1.03	1.26	1.09
	Relative mRNA levels of SIRT7
Fig. 4c		Scram			EV			WT			2A			2E
	4T1	0.97	0.99	1.04	0.62	0.54	0.45	34.45	35.09	34.03	50.78	51.25	50.5	47.42	48.3	46.95
		Tumor volume
	Days	Scram							EV							WT							2A							2E
Fig. 4e	6	87.12	82.3875	76.88	73.7955	69.575	63.916	61.731	92.0245	87.5355	86.016	83.0465	76.88	69.62	66.6	69.192	68.992	61.25	61.236	60.1065	56.18	55.9625	86.016	83.7225	72	66.6	63.3555	58.482	47.753	77.824	72.5595	61.3965	61.2	58.32	38.088	37.2155
	8	135	114.075	104.742	104.4	97.2405	95.832	95.0625	202.5	167.305	158.184	147.2	144.4	135	132.192	123.786	118.638	111.883	107.123	97.6005	93.654	91.287	164.331	148.453	144.4	127.474	125.948	120.05	114.048	105.861	101.4	97.104	95.832	94.269	73.1025	70.4342
	10	178.222	164.738	147.623	134.096	127.896	127.008	119.07	229.736	229.709	217.484	202.752	195.994	185.44	172.872	173.806	141.061	122.567	108.664	107.8	101.866	98.758	264.992	207.088	183.708	182.182	153.064	144.669	136.9	132.848	127.008	120.472	111.883	106.58	105.492	94.178
	12	227.588	203.228	157.464	152.905	151.23	150.381	148.113	320.346	275.427	260.125	259.726	255.15	255.025	225.749	198.45	189.225	180.834	179.928	179.928	149.212	129.85	235.34	233.094	214.484	210.786	199.781	198.688	165.199	130.928	127.072	115.434	111.476	110.642	108.544	97.2405
	14	231.192	213.232	194.4	182.182	177.147	170.586	157.464	492.032	465.948	374.252	357.532	326.592	305	291.6	281.216	264.046	258.748	201.986	169.344	161.226	158.804	370.386	307.661	292.008	275.08	203.136	193.549	188.8	215.832	190.44	179.2	177.744	169.787	153.6	125.231
	16	295.829	271.35	229.198	199.781	196.794	184.32	171.462	515.97	499.257	483.87	426.496	422.37	403.796	363.469	326.592	280	265	241.224	229.709	222.264	220.704	467.741	409.948	331.398	300.472	286.11	269.314	253.575	247.408	230.52	218.7	203.226	192.892	161.892	139.968
	18	417.72	320.8	296.24	209.525	208	207.025	197.472	607.352	601.128	583.737	538.16	515.871	483.73	410.114	408.608	363	358.312	271.062	252.571	248.43	248.188	566.28	523.438	395.136	344.563	343.428	321.332	313.168	265.225	253.561	243.936	242.037	221.88	155.142	125.948
	21	537.08	399.3	392.587	321.734	292.922	273.916	270.529	724.538	596.773	585.938	570.884	530.472	529.515	501.264	557.7	484.375	408.24	393.26	275.262	273.916	249.512	765.418	743.859	475.832	429.812	370.788	354.609	332.986	336.14	306.918	304.704	284.229	264.915	232.76	208
		Scram							EV							WT							2A							2E
Fig. 4g	Tumor weight	0.75	0.7	0.69	0.59	0.53	0.61	0.49	1.14	1.31	0.83	0.96	0.76	0.66	0.89	0.48	0.41	0.86	0.54	0.53	0.61	0.36	0.72	0.89	0.72	0.86	0.84	0.9	0.58	0.42	0.48	0.51	0.58	0.51	0.45	0.53
	lung metastasis nodules
Fig. 4j	Scram				EV				WT				2A				2E
	3	8	31	3	32	35	52	41	12	8	19	9	29	21	17	59	8	16	13	9
		Tumor volume
	Days	EV					WT					2A					2E
Fig. 4l	8	21.853	33.75	25.886	33.64		9.1125	16.854	27.04	30.8655		17.4915	15.7165	13.312	17.1125		6.048	6.76	16.2	15.606
	12	53.3205	60.552	109.981	157.119		23.2	64.2735	52.215	30.5085		51.25	45.968	61.504	47.4935		48.6	29.584	33.75	53.312
	16	358.938	344.85	179.928	76.2805		147.928	137.842	124.659	124.002		192.692	225.792	130.891	273.274		88.412	117.6	61.1235	151.558
	20	492.032	280.527	395.352	472.392		216.6	137.812	235.008	180.428		375.791	353.934	251.68	206.55		119.164	186.208	89.0571	206.55
	22	501.716	475.134	619.164	468.968		242.172	269.051	279.329	314.608		374.556	398.188	524.784	450.776		264.992	265.226	224.874	249.339
	Tumor weight
Fig. 4m	EV				WT				2A				2E
	0.63	0.34	0.29	0.37	0.17	0.22	0.23	0.22	0.3	0.31	0.46	0.39	0.11	0.26	0.25	0.17

## Sheet: Fig.5
	Relative expression of SKP2 protein
Fig. 5n	Con			EGF			WT			2E			2A
	1	1	1	3.32001	2.16456	1.95867	2.0051	1.52965	1.2592	1.17013	0.246898	0.434619	2.27146	2.61262	1.51641

## Sheet: Supplementary Fig.6
		Relative mRNA levels
		Scramble			SiFBP51			siSKP2			siSIRT7			si(SIRT7+FBP51)			si(SIRT7+SKP2)
Supplementary Fig. 6i	SIRT7	1.03	1.09	0.89	1.21	1.13	1.03	1.16	0.95	1.01	0.44	0.37	0.37	0.4	0.44	0.42	0.36	0.36	0.39
	SKP1	0.97	1.01	1.01	0.98	1.01	1.09	1.02	1.05	1.03	0.85	0.9	0.98	0.9	0.9	0.99	0.91	0.85	0.97
	SKP2	1.06	0.9	1.04	1.09	0.99	0.82	0.24	0.19	0.21	0.98	1.08	0.88	1.16	0.99	0.93	0.44	0.42	0.35
	CUL1	1.16	0.97	0.88	0.91	0.86	0.93	0.91	0.89	0.91	1.04	0.91	0.88	0.94	0.9	0.84	0.83	0.75	0.72
	FBP51	0.99	0.95	1.06	0.09	0.08	0.07	0.99	1.13	0.99	0.87	0.9	0.99	0.07	0.07	0.07	0.95	0.87	0.94
	Relative mRNA levels
Supplementary Fig. 6j		MOCK			EV			WT-SIRT7			2A-SIRT7			2E-SIRT7
	SIRT7	0.91	0.89	0.97	1.13	0.99	0.91	675.59	760.08	749.61	891.44	935.76	1016.93	1509.65	1458.23	1408.55
	SKP2	0.99	1.37	1.04	0.97	1.03	1	0.93	1.02	1.06	1.07	0.95	0.99	0.82	0.84	0.97
		Relative protein expression
	Minutes	SKP2	SIRT7	(pS473)AKT
Supplementary Fig. 6o	0	1	1	0.999999
	5	0.662272	0.979385	1.66983
	10	0.745858	0.916977	1.82034
	15	0.760832	0.813131	1.89504
	30	0.712981	0.747096	1.79784
	60	0.543638	0.340175	1.47367

## Sheet: Supplementary Fig.7
		Relative mRNA levels
		Scramble			siGSK3β-#1			siGSK3β-#2			siSIRT7
Supplementary Fig. 7d	PKM2	0.990824	0.937376	1.07676	1.36292	1.49143	1.56558	1.17829	1.22833	1.3535	1.43764	1.47805	1.65141
	PGK1	0.939523	0.986233	1.07923	1.7411	1.82766	2	1.97246	1.94531	2.23457	2.29262	2.26106	2.59728
	HIF1	0.967947	0.948027	1.089	1.81882	1.99032	2.08927	2.04628	2.08927	2.35055	2.62079	2.44528	2.80889
		Relative mRNA levels
		KD7			WT			2A			2E
Supplementary Fig. 7e	PKM2	1	1.1175	0.96272	0.64224	0.70686	0.56819	0.86943	1.14482	1.23988	0.73372	0.36954	0.54408
	PGK1	1	1.01699	0.96792	0.79774	0.951785	0.76612	0.83964	1.0807	1.31448	0.45456	0.503285	0.23852
	LDHA	1	1.17657	1.01182	0.66896	0.97819	0.560845	0.9028	1.25225	1.05991	0.51857	0.701765	0.33332
	HIF1a	1	1.02652	0.922495	0.52095	0.66001	0.361565	1.09126	1.35997	0.65474	0.1809	0.429945	0.18434
	PGI	1	1.04058	0.98039	0.75893	0.82693	0.79124	0.63836	1.32463	0.802055	0.69109	0.70563	0.304345
	ALDOC	1	0.97631	0.95993	0.40653	0.36457	0.28251	1.54197	1.47809	1.81512	0.49032	0.362175	0.2716
	Glut1	1	1.18071	0.94965	1.51421	0.91122	0.882285	1.47534	1.14809	1.18207	0.38819	0.496845	0.37474

[truncated: 7 more sheets: Fig.6, Supplementary Fig.8, Supplementary Fig.9, Supplementary Fig.10, Fig.7, Supplementary Fig.12, Supplementary Fig.14]
